# Supplementary material for: Hydrophobic Modification of Biopolymer Aerogels by Cold Plasma Coating
Source: Polymers (Basel). 2021 Sep 4;13(17):3000. doi: 10.3390/polym13173000 (PMC8434000; doi:10.3390/polym13173000)
Supplement: Supplementary file 1 [file polymers-13-03000-s001.zip]

Archive with 1 entries (1 files):
- Supporting_Information_for_Publication_Fromat_MDPI.pdf
